# Supplementary material for: VC@Scale: Scalable and high-performance variant calling on cluster environments
Source: Gigascience. 2021 Sep 7;10(9):giab057. doi: 10.1093/gigascience/giab057 (PMC8424057; doi:10.1093/gigascience/giab057)
Supplement: giab057_Supplemental_File [file giab057_supplemental_file.zip]

Archive with 1 entries (1 files):
- 2a.svg
